# Supplementary material for: Endometrial Intraepithelial Neoplasia, Concurrent Endometrial Cancer and Risk for Pelvic Sentinel Node Metastases
Source: Cancers (Basel). 2024 Dec 18;16(24):4215. doi: 10.3390/cancers16244215 (PMC11674175; doi:10.3390/cancers16244215)
Supplement: Supplementary file 1 [file cancers-16-04215-s001.zip]

Archive with 1 entries (1 files):
- cancers-3290390-supplementary.pdf
